# Supplementary material for: Semi-Global Matching Assisted Absolute Phase Unwrapping
Source: Sensors (Basel). 2022 Dec 30;23(1):411. doi: 10.3390/s23010411 (PMC9824817; doi:10.3390/s23010411)
Supplement: Supplementary file 1 [file sensors-23-00411-s001.zip]

Archive with 1 entries (1 files):
- sensors-2025215-supplementary.mp4
